# Supplementary material for: Essential role of multimodality imaging in the diagnosis of a rare high-grade primary cardiac intimal sarcoma
Source: Eur Heart J Case Rep. 2026 Mar 20;10(4):ytag223. doi: 10.1093/ehjcr/ytag223 (PMC13061573; doi:10.1093/ehjcr/ytag223)
Supplement: ytag223_Supplementary_Data [file ytag223_supplementary_data.zip]

Archive with 3 entries (3 files):
- Intimal Sarcoma-Video 2 (1).mp4
- Intimal Sarcoma-Video 3 (1).mp4
- Intimal Sarcoma-Video1 (1).mp4
